# Supplementary material for: Prediction model with multi-point relationship fusion via graph convolutional network: A case study on mining-induced surface subsidence
Source: PLoS One. 2023 Aug 16;18(8):e0289846. doi: 10.1371/journal.pone.0289846 (PMC10431667; doi:10.1371/journal.pone.0289846)
Supplement: S1 File — (ZIP) [file pone.0289846.s001.zip]

Archive with 22 entries (16 files):
- MRF-GCN-main/
- MRF-GCN-main/LICENSE
- MRF-GCN-main/README.md
- MRF-GCN-main/data/
- MRF-GCN-main/data/graph.csv
- MRF-GCN-main/data/input.csv
- MRF-GCN-main/globalvar.py
- MRF-GCN-main/model/
- MRF-GCN-main/model/__pycache__/
- MRF-GCN-main/model/__pycache__/gcn_model.cpython-39.pyc
- MRF-GCN-main/model/__pycache__/mrf_model.cpython-39.pyc
- MRF-GCN-main/model/gcn_model.py
- MRF-GCN-main/model/mrf_model.py
- MRF-GCN-main/requirements.txt
- MRF-GCN-main/train.py
- MRF-GCN-main/train.sh
- MRF-GCN-main/utils/
- MRF-GCN-main/utils/__pycache__/
- MRF-GCN-main/utils/__pycache__/data_utils.cpython-39.pyc
- MRF-GCN-main/utils/__pycache__/draw_utils.cpython-39.pyc
- MRF-GCN-main/utils/data_utils.py
- MRF-GCN-main/utils/draw_utils.py
