# Supplementary material for: Prediction model with multi-point relationship fusion via graph convolutional network: A case study on mining-induced surface subsidence
Source: PLoS One. 2023 Aug 16;18(8):e0289846. doi: 10.1371/journal.pone.0289846 (PMC10431667; doi:10.1371/journal.pone.0289846)
Supplement: S1 File — (ZIP) [file pone.0289846.s001.zip › MRF-GCN-main/data/input.csv]

-6.932076	-7.3893242	-12.937261	-3.609139	-8.6950617	-10.046865	-8.216156	-1.7316304	-5.2835903	1.1723506	-7.3924894	-1.068709	-5.76443	-3.5048809	-11.445748	-4.9338708	-11.250896	6.491118	3.9381323	-2.0254915	-3.7436829	-3.0387847	-3.6755149	-6.8128853	-11.369461	-0.83916342	-6.5327754	-4.402482	-4.275589	-0.9442265	-6.834672	-4.8882246	-8.3183813	-0.30489254	-7.9189882	-7.2898669	-8.1930075	-7.9707451	-17.556385	-8.0472488	-11.607887	-11.811134	-7.348134	-7.3440809	-27.963053	-33.322384	-14.822788	-25.376904	-17.628099	-22.638987
0.044302609	10.146307	-0.003581235	0.11202422	3.6218803	4.2773256	2.0249588	2.7079866	4.3881145	1.0518821	-1.4786185	-3.6221049	-1.1157306	-4.9675603	-10.104621	0.51919085	-15.907859	-4.2867813	-2.705708	-6.179286	-3.0266812	-2.7964072	-2.1596007	-7.1434698	-2.8022346	-5.967319	-7.4189053	-6.9749236	-6.8288488	-8.3885069	-1.7484875	-4.1121416	-7.7324128	1.4622617	-3.9515519	2.3509562	-1.4853173	-8.3328171	-7.8560419	1.1372646	-5.5190296	-6.7048287	-5.691174	-5.2008867	-9.8383017	-7.280993	-5.7753878	-2.5855703	-4.2592978	-7.0847664
-13.845959	-14.63996	-12.325692	-18.261999	-14.321	-13.09272	-19.512749	-16.648478	-13.254465	-11.42824	-12.922695	-16.181683	-16.454922	-15.76277	-12.823687	-8.6066046	-22.559031	-8.5162268	-12.078132	-5.5856433	-9.40026	-11.000059	-16.76329	-6.1451125	-4.2456069	-0.71115726	-1.2234454	-1.3507665	-1.9107187	-0.38540226	-3.0564358	1.0531106	-0.47738278	4.0928941	-1.0056925	2.2063155	0.77740932	0.90899885	-2.5856192	-2.8498938	-2.6600449	-4.2104168	1.4220175	5.0502005	-11.903871	-12.273573	-9.1814499	-11.048421	-5.9451704	-3.6238284
-22.953306	-12.025219	-12.919421	-14.85791	-14.167071	-10.041066	-17.610903	-9.6349916	-11.23022	-6.070282	-6.9712367	-12.55465	-15.182035	-8.6754742	-14.497469	-7.9639897	-20.111181	-7.4288187	-11.11501	-7.3714447	-9.0971956	-1.4774998	-13.328821	-6.9080262	-2.0596266	-1.3002219	-0.63544488	-6.2479014	-3.1403222	1.8017327	2.2651727	-7.5040698	2.6148951	-3.4676931	2.3658788	2.1162865	-2.668118	-2.2578366	-8.2653847	4.894773	1.8111207	2.7495785	0.38878348	5.839056	-0.63003021	-1.5918927	1.2046158	-4.6232219	2.1772361	9.4341631
-19.983225	-24.013287	-6.2941074	-14.275765	-22.050411	-12.799667	-19.749256	-4.744905	-13.539443	-5.7603664	-8.4118986	-7.1972303	-12.018629	-7.6887927	-13.28476	-7.7741575	-18.796909	-7.9191527	-13.646541	-5.6381311	-4.7128601	-1.2519311	-1.3071804	-5.7817698	1.3329967	2.4901445	6.120985	-2.3885889	0.052696858	-1.7209767	3.1118543	-5.1749558	-5.4892426	-0.64123696	-1.3333272	1.4115729	7.172718	1.5895422	-2.2451687	4.3447161	6.8633327	2.7859795	12.373155	8.8048239	7.8049107	-2.6971595	4.9547763	8.3834877	10.199807	7.0409832
-13.87133	-15.678735	-13.302824	-17.754805	-14.57128	-12.220787	-18.373861	-15.76606	-12.894668	-7.7817693	-13.204548	-19.358822	-11.70018	-10.24192	-10.572229	-3.513242	-15.724518	-6.9652758	-6.3763089	-11.134492	-13.091681	-10.493282	-21.31752	-9.8844242	-8.301446	-7.2739568	-6.5661898	-8.6538687	-10.703941	-7.0821815	-8.6242466	-8.5752153	-9.1186981	-7.5144053	-13.40946	-2.4588742	-4.6218009	-4.6125398	-10.984995	-8.121089	-6.2354288	-10.14076	-0.90138555	-2.0130913	-8.1724243	-11.11553	-5.0056891	-11.416001	-8.1660814	-3.7065606
-1.5866609	4.1942983	14.153898	2.4949806	0.75689316	6.0735512	1.1827126	-0.53042608	9.53578	11.329656	9.1384306	4.7380595	7.9694958	8.2993059	4.9124827	11.873777	-4.0760603	10.802073	5.6636214	11.079109	7.1365433	8.9120712	3.7179525	7.0863876	6.5887418	13.081048	5.4355965	9.8806095	10.284937	8.277564	14.141435	10.127557	7.469317	12.986341	8.1330242	13.201365	11.453732	12.047247	1.3838692	11.415308	11.565691	6.4888501	11.334334	11.879965	2.3021352	-2.1992648	2.7348719	0.79551125	1.1249428	2.4166515
-12.823409	-17.018696	-14.863175	-14.111463	-19.237896	-16.242233	-16.161186	-14.913991	-6.6604257	-3.0075676	-6.5416231	-8.4180269	-4.7424097	-3.2179577	-7.4961901	1.2645117	-8.6574011	-3.0248749	-0.33547425	4.5899501	-1.2214211	2.7075956	-4.189878	-2.813952	-3.4607174	-0.33554453	-4.2045531	-3.972574	-6.0864296	-3.2850676	-4.1815109	-0.60229784	-8.4353075	1.9203285	-9.2188168	5.6490655	0.18764412	-1.6290404	-5.869544	5.4094272	2.3434026	5.7710028	11.300741	2.342886	-6.2062826	-17.035322	-4.9553103	-1.6894239	-7.5304146	-3.0832584
-3.8697133	-3.7602332	-1.9727868	-9.4250126	-4.8901062	-7.2839794	-8.928894	-5.6573243	0.51831096	1.9423953	-1.6650375	-5.2870464	-0.017368291	9.2818031	-1.5761223	2.4645948	-9.1915092	5.5028534	3.8731334	3.6177201	0.42358747	-1.7090179	2.8882353	-2.8173745	0.60904795	3.7367778	0.65449053	0.18728225	-5.5345721	1.9366587	-9.7011814	1.4633803	0.94702506	-2.4076295	-0.30795655	4.8323135	3.8504484	3.7210224	-0.60362971	6.3969536	-5.9846287	-0.86746061	6.6541142	4.0225706	-3.0463719	-9.3319492	-7.9299784	-2.1633408	-5.5675578	-4.8416657
-3.2699094	0.58557743	1.531382	2.7853532	-6.0630193	-6.9320245	-12.757707	-3.4669106	-1.7107524	-4.1152492	-0.6329059	-3.1651015	-3.0570774	-4.3167496	0.65296143	5.8404384	-8.974082	-4.2196565	-6.9733133	4.7463708	-3.6046846	3.5833008	-3.8549862	0.34931648	-2.6050732	4.8284535	0.84936589	2.5503271	1.2254733	0.23956676	-0.6965313	7.4528646	5.4924574	7.8286414	4.4836702	6.5875649	10.216093	14.445233	-1.1004916	3.4852884	4.8609519	9.5028782	11.904221	20.544691	13.940412	11.905779	13.635705	12.023899	12.341103	6.0856943
-11.122962	-10.881532	-9.2971039	-12.591593	-14.495015	-12.392995	-16.132383	-12.028104	-11.038656	-5.2686896	-8.5891724	-13.122411	-8.5716324	-8.0474463	-6.1057749	-5.3030524	-18.327116	-7.951767	-9.1968985	-9.9201822	-8.3994884	-5.5988493	-4.7495203	-7.6276236	-4.5958629	-0.69782698	-3.8486798	-3.3413546	-5.4668465	-4.337575	-4.1456332	-3.9081447	-5.5065684	-3.9608204	-6.4001956	-3.9755471	-3.8316479	-3.2686944	-8.3918142	-0.51500607	-2.0616333	-4.7818542	1.4037591	-0.60686713	-5.0710678	-10.231677	-2.7455564	-2.1668093	-1.2722751	-0.98432052
0.34335464	-0.5632416	-2.8776052	-0.75922114	-1.3166521	-0.035975646	-11.480799	-6.3184485	5.563642	4.1502085	0.076482885	-1.5746185	5.3625503	5.3522601	1.2956734	7.1885362	-4.7437606	5.9216909	3.67137	-1.1045766	-1.211719	3.101295	-8.3445673	-6.205183	5.8038874	12.033917	7.4566827	1.6560308	-0.27977073	1.8326048	-5.1237736	-0.9047932	-6.8556671	-4.6120028	-9.4857531	-3.215075	-2.7567148	-2.7302225	-11.816568	-2.2861922	-4.3232665	-3.3249671	4.6414795	2.5041442	-2.8836133	-3.6675596	0.84680766	2.4925175	1.6347537	1.9817618
-28.156071	-31.262846	-35.693356	-33.887981	-32.752464	-32.733635	-33.064438	-31.035442	-19.238733	-21.450716	-21.037376	-27.057758	-22.747	-27.323013	-31.362234	-23.082115	-36.614323	-20.859478	-28.694962	-13.949669	-15.582722	-21.280905	-20.939423	-17.081234	-12.478504	-5.9323835	-8.6716852	-9.6532669	-12.761238	-9.7546587	-7.4129972	-6.6962676	-8.6475973	-8.0942917	0.86802322	4.8201594	-6.7226138	-4.0377111	-6.3396072	-4.2637982	1.930845	-3.1416457	1.9395456	-0.16234285	-7.5947671	-16.994658	-11.477007	-15.614461	-8.629406	-8.8906107
-6.1138067	-6.0205402	-4.6160402	-10.403241	-7.5313244	-9.7365856	-16.554907	-9.8069639	-5.7418895	-1.1714424	-7.1444831	-14.224894	-5.2157612	-5.7063098	-8.4216557	-1.7732629	-18.305758	0.11041232	-2.3123202	-0.76337808	-6.8943791	-3.8356934	-7.3670244	-10.114803	-9.175622	-5.3921714	-7.7549853	-1.4269975	-12.398707	-9.3436947	-8.9012613	3.2525997	-5.4132419	-5.8808384	-10.698189	-5.7519307	-7.3866949	-8.6983118	-11.610457	-4.7453604	-10.266532	-9.7482195	-2.4719603	1.3884524	-3.4001729	-10.658716	-10.780748	-8.5040808	-5.6958947	-3.5247004
-10.929143	-8.7552176	-12.198114	-11.995819	-10.961329	-11.518098	-13.972812	-11.836673	-9.5682878	-9.387538	-13.244734	-18.504578	-14.455957	-3.5354033	-18.329277	-11.355205	-19.818768	-6.9495459	-10.146841	-9.5383911	-12.220486	-8.159791	-13.238816	-16.567419	-5.4000788	-10.298813	-11.124848	-12.169062	-17.754465	-19.373894	-10.872016	-7.0637007	-5.3496666	-4.4301858	-6.8814168	-11.193561	-15.839511	-11.383664	-18.73184	-6.5112262	-9.904233	-8.8410873	3.5108871	2.0829654	-3.7611241	-6.2351031	1.7301664	-3.2613361	1.1758114	4.0222316
-38.626556	-44.639843	-39.181923	-33.236309	-39.456177	-30.023724	-28.602066	-28.701708	-17.635042	-22.204084	-25.770742	-29.543705	-25.079355	-33.471779	-33.772423	-25.698761	-30.603325	-21.237177	-30.631435	-29.028931	-30.584723	-24.712029	-22.261482	-32.232048	-22.313168	-17.131411	-19.879475	-16.323843	-13.358902	-20.052296	-13.443133	-8.3292036	-9.0297441	-5.441195	-14.265623	-9.6422596	-3.6773369	-4.6785307	-13.398636	-3.7359884	-9.1591511	-5.8652983	-3.5952318	-3.885	-8.1914873	-9.5315771	-0.3648715	-7.0118651	-4.0550413	-6.4415088
-17.760044	-17.667255	-22.92556	-13.134991	-14.666051	-11.537609	-17.283476	-18.588577	-5.5814362	-3.6145968	-9.8182192	-20.387684	-11.120828	-17.684158	-21.604486	-10.758064	-17.852367	-3.7895532	-14.111856	-6.5855646	-4.9506736	-5.2474408	-8.8495684	-15.72352	-13.347086	-11.446773	-12.204541	-13.749378	-6.9178348	-10.594821	-12.62286	-3.4424615	-9.3674994	-4.6710763	-12.275723	-10.441743	-14.73368	-8.6426334	-9.4806852	-7.5802016	-16.03492	-9.9582357	-6.274375	-1.9505299	-9.4288015	-4.9705591	-12.611115	-11.962875	-7.8892832	-11.620232
-13.004708	-9.5213261	-14.964333	-11.343376	-7.8913317	-5.0598783	-13.955451	-11.03342	-7.5427113	-10.980632	-11.092999	-17.82559	-11.629271	-22.670216	-22.08584	-20.389648	-28.879698	-15.133055	-12.527329	-5.1230001	-14.781199	-18.663538	-13.845332	-12.325765	-13.523003	-3.0474133	-4.7724462	-9.4405775	-9.062274	-4.1777196	-5.5030251	-5.391644	-1.6480403	-7.1361513	-6.9539099	-6.2938123	-6.8099523	-7.482379	-10.21536	-3.4267519	-7.1692138	-9.825388	-2.9071019	-0.43881172	-8.8776646	-14.27985	-12.238067	-11.239194	-6.8896217	-7.0178957
-8.3523273	-14.942793	-14.175284	-15.926895	-13.189757	-11.470592	-12.156243	-4.8325629	-1.2943681	-1.5736586	-7.0375319	-8.9699793	-4.6351361	-11.310771	-10.763131	-9.3901281	-12.365547	-5.7876449	-8.6501579	-8.3743639	-6.4069614	-3.9770837	-3.4514017	-5.8215036	-3.5062919	5.9498243	6.1240783	1.3626666	3.2541156	8.5439816	1.8369644	5.5787888	-10.867827	-7.6863089	2.7950294	2.3080018	0.2166431	4.7101445	-3.9723465	-1.4280747	-0.012576493	-2.9808474	-2.9265461	4.6433415	-13.147893	-12.448153	-6.6709394	-2.7721782	-8.1843367	2.1045835
-10.563967	-9.9061947	-11.248214	-8.5101929	-11.331681	-8.4675083	-11.183202	-7.8444681	-3.8805993	-4.3606048	-2.2667816	-9.8949842	-7.6732593	-10.849871	-11.156953	-9.5006542	-17.669819	-4.3969698	-8.5261097	-0.61239451	-9.141222	-4.290379	-2.4651637	-9.1567774	-5.8643646	-0.50169724	-1.5208224	-3.1618786	-1.6191084	-2.8182714	-3.4178677	1.2228876	-2.1190693	3.6026497	4.8359866	-0.18404678	-4.4872074	-1.8824768	-8.9702559	3.9187999	-0.35137606	-4.9171753	-0.19642113	-2.446656	-9.575428	-16.178932	-5.0734634	-9.8909407	-8.798543	-3.3490939
[truncated: 98 more columns]
