# Supplementary material for: Prediction model with multi-point relationship fusion via graph convolutional network: A case study on mining-induced surface subsidence
Source: PLoS One. 2023 Aug 16;18(8):e0289846. doi: 10.1371/journal.pone.0289846 (PMC10431667; doi:10.1371/journal.pone.0289846)
Supplement: S1 File — (ZIP) [file pone.0289846.s001.zip › MRF-GCN-main/globalvar.py]

import pandas as pd


def _init():
    global _global_dict
    _global_dict = {}


def set_value(name, value):
    _global_dict[name] = value


def get_value(name, defValue=None):
    try:
        return _global_dict[name]
    except KeyError:
        return defValue


_init()
set_value('draw_list', pd.DataFrame())
