# Supplementary material for: Prediction model with multi-point relationship fusion via graph convolutional network: A case study on mining-induced surface subsidence
Source: PLoS One. 2023 Aug 16;18(8):e0289846. doi: 10.1371/journal.pone.0289846 (PMC10431667; doi:10.1371/journal.pone.0289846)
Supplement: S1 File — (ZIP) [file pone.0289846.s001.zip › MRF-GCN-main/requirements.txt]

matplotlib==3.5.2
numpy==1.21.5
pandas==1.4.4
scikit_learn==1.2.2
seaborn==0.11.2
torch==1.13.1+cu116
